# Supplementary material for: A New Labdane-Type Diterpene, 6-O-Acetyl-(12R)-epiblumdane, from Stevia rebaudiana Leaves with Insulin Secretion Effect
Source: Biomedicines. 2022 Apr 3;10(4):839. doi: 10.3390/biomedicines10040839 (PMC9026343; doi:10.3390/biomedicines10040839)
Supplement: Supplementary file 1 [file biomedicines-10-00839-s001.zip]

Archive with 1 entries (1 files):
- biomedicines-1624732-supplementary.pdf
